# Supplementary material for: Climate drivers and palaeobiogeography of lagerpetids and early pterosaurs
Source: Nat Ecol Evol. 2025 Jun 18;9(8):1359–72. doi: 10.1038/s41559-025-02767-8 (PMC12328205; doi:10.1038/s41559-025-02767-8)
Supplement: Supplementary file 4 — Triassic pterosauromorph occurrences: specimen numbers, stratigraphic and geological information, current and palaeogeographical coordinates and associated values for climate variables of interest. [file 41559_2025_2767_MOESM4_ESM.csv]

accepted_name	label	group	sp_number	occurrence_no	collection_name	collection_no	cc	max_ma	min_ma	lng	lat	early_interval	late_interval	early_holocronozone	late_holochronozone	assigned_stage	new_stage	collection_no	paleolng	paleolat	cmm	drymon	map	MAP/day	mat	wetdrymon	wetmon	wmm	wmmcmm	x	y	expt id	Formation/Group	Member/Formation	References for occurrences	Notes	Note 1	Note 2	Note 3
Arcticodactylus cromptonellus	Arcticodactylus cromptonellus_Norian	Pterosauria	MGUH VP 3393	283819	Macknight Bjerg Quarry	26995	GL	208.5	201.3	-22.555555	71.371391	late Norian	Rhaetian	Revueltian	Apachean	Norian	Norian_4	26995	-6.1046	50.8075	-8.156582832	1.449611902	967.8706665	2.651700456	7.428194523	2.239857197	3.689469099	26.02264214	34.17922592	-6.5	50.5	tfk* series	Fleming Fjord Formation	Ørsted Dal Member (Carlsberg Fjord Beds)	38. Jenkins Jr, F. A., et al. A diminutive pterosaur (Pterosauria: Eudimorphodontidae) from the Greenlandic Triassic. Bull. Mus. Comp. Zool. 156(1), 151–170 (2001).		Precipitation is in mm/day for seasonal and mm/year for annual	Temperature is degree Celsius (°C)	map: mean annual precipitation
Arcticodactylus cromptonellus	Arcticodactylus cromptonellus_Rhaetian	Pterosauria	MGUH VP 3393	283819b	Macknight Bjerg Quarry	26995	GL	208.5	201.3	-22.555555	71.371391	late Norian	Rhaetian	Revueltian	Apachean	Rhaetian	Rhaetian	26995	-6.1046	50.8075	-7.119871616	0.934187293	851.6972656	2.333417166	9.78411293	2.832591534	3.766778708	30.53651619	37.65638733	-6.5	50.5	tfk* series	Fleming Fjord Formation	Ørsted Dal Member (Carlsberg Fjord Beds)	38. Jenkins Jr, F. A., et al. A diminutive pterosaur (Pterosauria: Eudimorphodontidae) from the Greenlandic Triassic. Bull. Mus. Comp. Zool. 156(1), 151–170 (2001).				mat: mean annual temperature
Austriadactylus cristatus	Austriadactylus cristatus_Norian	Pterosauria	SMNS 56342	635142	Austriadactylus type locality near Ankerschlag	68334	AT	217.8	215.5	11.183333	47.333332	mid Norian	mid Norian	Adamanian	Adamanian	Norian	Norian_3	68334	15.2696	27.0958	19.78276443	0.349268913	700.8352051	1.920096452	25.0525341	5.570888042	5.920157433	30.78076553	10.9980011	15.5	27.5	tfk* series	Seefelder Schichten	NA	51. Dalla Vecchia, F. M., et al. A crested rhamphorhynchoid pterosaur from the Late Triassic of Austria. J. Vert. Paleontol., 22(1), 196–199 (2002).				cmm: mean temperature of coldest season
Austriadactylus cristatus	Austriadactylus cristatus_Norian	Pterosauria	SC 332466	841811	S. church Madonna Peraries, Rio Seazza valley	83471	IT	217.8	215.5	12.864722	46.380554	mid Norian	mid Norian	Adamanian	Adamanian	Norian	Norian_3	83471	15.7199	25.6607	21.59453201	0.324645221	820.5411987	2.248058079	25.91016197	6.548676491	6.873321533	30.6645546	9.070023537	15.5	25.5	tfk* series	Forni Dolostone (Friuli Venezia Giulia)	uppermost part of the lower member of the Dolomia di Forni Formation (sensu Della Vecchia 1991)	52. Dalla Vecchia, F.M. The first Italian specimen of Austriadactylus cristatus (Diapsida, Pterosauria) from the Norian (Upper Triassic) of the Carnic Prealps. Rivista Italiana di Paleontologia e Stratigrafia, 115, 291–304 (2009).				wmm: mean temperature of warmest season
Austriadraco dallavecchiai	Austriadraco dallavecchiai_Norian	Pterosauria	BSP 1994 I 51	777000	Eudimorphodon site, Reither Joch-Alm, Seefeld	83351	AT	217.8	215.5	11.220556	47.317501	mid Norian	mid Norian	Adamanian	Adamanian	Norian	Norian_3	83351	15.288	27.072	19.78276443	0.349268913	700.8352051	1.920096452	25.0525341	5.570888042	5.920157433	30.78076553	10.9980011	15.5	27.5	tfk* series	Seefeld Formation	NA	40. Kellner, A. W. A. Comments on Triassic pterosaurs with discussion about ontogeny and description of new taxa. An. Acad. Bras. Cienc. 87, 669–689 (2015).				wmmcmm: seasonal difference in temperature between warm and cold months
Caelestiventus hanseni	Caelestiventus hanseni_Norian	Pterosauria	BYU 20707	3	Saints & Sinners Quarry, BYU loc. 1442	183201	US	216.3	201.3	-109.033333	40.083333	mid Norian	Rhaetian	Adamanian	Apachean	Norian	Norian_4	183201	-52.6257	16.6492	20.51387215	0.000510762	74.41580963	0.2038789305	27.82592964	0.821964681	0.822475433	33.81731796	13.30344677	-52.5	16.5	tfk* series	Nugget Sandstone Formation	NA	41. Britt, B. B., et al. Caelestiventus hanseni gen. et sp. nov. extends the desert-dwelling pterosaur record back 65 million years. Nat. Ecol. Evol. 2(9), 1386–1392 (2018).				drymon: wetmon: mean precipitation of dry months
Caelestiventus hanseni	Caelestiventus hanseni_Rhaetian	Pterosauria	BYU 20707	3b	Saints & Sinners Quarry, BYU loc. 1442	183201	US	216.3	201.3	-109.033333	40.083333	mid Norian	Rhaetian	Adamanian	Apachean	Rhaetian	Rhaetian	183201	-52.6257	16.6492	21.63331223	0.00104946	58.93551636	0.1614671681	29.32848549	0.558877826	0.559927285	35.25376511	13.62045097	-52.5	16.5	tfk* series	Nugget Sandstone Formation	NA	41. Britt, B. B., et al. Caelestiventus hanseni gen. et sp. nov. extends the desert-dwelling pterosaur record back 65 million years. Nat. Ecol. Evol. 2(9), 1386–1392 (2018).				wetmon: mean precipitation of wet months
Carniadactylus rosenfeldi	Carniadactylus rosenfeldi_Norian	Pterosauria	MFSN 1797	1	Forchiar Creek, Enemonzo	83417	IT	218.5	216	12.902164	46.4111653	mid Norian	mid Norian	Adamanian	Adamanian	Norian	Norian_3	83417	15.8229	25.3693	21.59453201	0.324645221	820.5411987	2.248058079	25.91016197	6.548676491	6.873321533	30.6645546	9.070023537	15.5	25.5	tfk* series	Forni Dolostone (Friuli Venezia Giulia)	Lower part of the Dolomia di Forni Formation, H. hogarti Zone - H. macer Zone	67. Dalla Vecchia F.M. (2018) - Comments on Triassic pterosaurs with a commentary on the “ontogenetic stages” of Kellner (2015) and the validity of Bergamodactylus wildi. Riv. It. Paleontol. Strat., 124(2): 317-341.				wetdrymon: seasonal difference in precipitation between wet and dry months
Carniadactylus rosenfeldi	Carniadactylus rosenfeldi_Norian	Pterosauria	MPUM 6009	19	Cene, Seriana Valley	59639	IT	218.2	216.3	9.817	45.783001	mid Norian	mid Norian	Adamanian	Adamanian	Norian	Norian_3	59639	13.4782	26.0736	20.75200844	0.20650284	735.0689087	2.013887421	25.67960167	6.328213215	6.534716129	31.0676899	10.31568146	13.5	26.5	tfk* series	Calcare di Zorzino (Lombardy)	NA	67. Dalla Vecchia F.M. (2018) - Comments on Triassic pterosaurs with a commentary on the “ontogenetic stages” of Kellner (2015) and the validity of Bergamodactylus wildi. Riv. It. Paleontol. Strat., 124(2): 317-341.	Previously known as: Bergamodactylus wildi
Caviramus schesaplanensis	Caviramus schesaplanensis_Norian	Pterosauria	PIMUZ A/III 1225	10	western slope Schesaplana, Northern Calcareous Alps	87875	CH	216	208.5	9.116667	47	late Norian	late Norian	Revueltian	Revueltian	Norian	Norian_4	87875	13.2561	29.8275	17.3579216	0.219501182	316.5216675	0.8671826507	23.98766708	2.434796333	2.654297352	31.40238571	14.04446507	13.5	29.5	tfk* series	Kössen Formation	Alplihorn Member	64. Fröbisch, N. B. and Fröbisch, J. A new basal pterosaur genus from the upper Triassic of the Northern Calcareous Alps of Switzerland. Palaeontology. 49(5), 1081–1090, (2006).
Dromomeron gigas	Dromomeron gigas_Norian	Lagerpetidae	PVSJ 898	1347795	Quebrada del Puma	182613	AR	214.7	206	-67.26667	-31.633333	late Norian	late Norian	Revueltian	Revueltian	Norian	Norian_4	182613	-27.8327	-38.577	6.718349457	0.013554052	97.17059326	0.2662208035	20.55986023	0.580558181	0.594112217	36.99807358	30.27972221	-27.5	-38.5	tfk* series	Quebrada del Barro Formation	NA	33. Martínez, R. N., et al. A Norian lagerpetid dinosauromorph from the Quebrada del Barro Formation, northwestern Argentina. Ameghiniana 53(1), 1–13 (2016).
Dromomeron gigas	Dromomeron gigas_Rhaetian	Lagerpetidae	PVSJ 898	1347795b	Quebrada del Puma	182613	AR	214.7	206	-67.26667	-31.633333	late Norian	Rhaetian	Revueltian	Revueltian	Rhaetian	Rhaetian	182613	-27.8327	-38.577	7.961878777	0.007005114	103.5173111	0.2836090715	20.56985474	0.658430874	0.66543597	33.62649155	25.66461182	-27.5	-38.5	tfk* series	Quebrada del Barro Formation	NA	33. Martínez, R. N., et al. A Norian lagerpetid dinosauromorph from the Quebrada del Barro Formation, northwestern Argentina. Ameghiniana 53(1), 1–13 (2016).
Dromomeron gregorii	Dromomeron gregorii_Carnian	Lagerpetidae	TMM 31100–1306	819355	Otis Chalk Quarry 3, TMM 31100	22706	US	227	224	-101.247002	32.1721	late Carnian	early Norian	Otischalkian	Otischalkian	Carnian	Carnian_2	22706	-41.7242	6.797	24.97511864	0.000123723	303.3965454	0.8312234121	30.97195435	3.035979748	3.036103487	34.15348053	9.178361893	-41.5	6.5	tfk* series	Dockum Group	Colorado City Formation	31. Nesbitt, S. J., et al. Hindlimb osteology and distribution of basal dinosauromorphs from the Late Triassic of North America. J. Vertebr. Paleontol 29(2): 498–516 (2009)
Dromomeron gregorii	Dromomeron gregorii_Norian	Lagerpetidae	TMM 31100–1306	819355b	Otis Chalk Quarry 3, TMM 31100	22706	US	227	224	-101.247002	32.1721	late Carnian	early Norian	Otischalkian	Otischalkian	Norian	Norian_1	22706	-41.7242	6.797	28.4688282	0.000241195	337.7102966	0.9252336893	33.25152588	2.840569019	2.840810299	35.88469315	7.415867329	-41.5	6.5	tfk* series	Dockum Group	Colorado City Formation	31. Nesbitt, S. J., et al. Hindlimb osteology and distribution of basal dinosauromorphs from the Late Triassic of North America. J. Vertebr. Paleontol 29(2): 498–516 (2009)
Dromomeron gregorii	Dromomeron gregorii_Norian	Lagerpetidae	DMNH 54826	1417822	Lower Sunday Canyon locality (SMU Loc. 123)	84269	US	226	225	-101.70417	34.955002	early Norian	early Norian	Otischalkian	Otischalkian	Norian	Norian_1	84269	-39.8619	7.2121	28.5068779	0.000548806	441.809021	1.210435674	33.8764534	3.766819954	3.767368793	37.07058334	8.563705444	-39.5	7.5	tfk* series	Dockum Group	Tecovas Formation	61. Sarıgül, V. New basal dinosauromorph records from the Dockum Group of Texas, USA. Palaeontologia Electronica, 19.2.21A, 1–16 (2016).
Dromomeron gregorii	Dromomeron gregorii_Norian	Lagerpetidae	UCMP 25815	819354	Placerias Quarry, UCMP A269	39160	US	219.45	219.23	-109.462486	34.43742	mid Norian	mid Norian	Adamanian	Adamanian	Norian	Norian_3	39160	-52.0427	9.7847	26.2612133	0.003512213	855.4914551	2.343812206	28.69285011	7.132120132	7.135632515	31.14424515	4.883032322	-52.5	9.5	tfk* series	Chinle Formation	Sonsela Member	31. Nesbitt, S. J., et al. Hindlimb osteology and distribution of basal dinosauromorphs from the Late Triassic of North America. J. Vertebr. Paleontol 29(2): 498–516 (2009)
Dromomeron gregorii	Dromomeron gregorii_Norian	Lagerpetidae	TTU-P11282	1417821	Miller's Ranch Quarry / Post Quarry	13273	US	224	215	-101.315002	33.521389	mid Norian	mid Norian	Adamanian	Adamanian	Norian	Norian_3	13273	-41.2679	7.4792	29.01391983	9.53E-05	140.1579132	0.3839942827	32.79560471	1.587478161	1.587573409	34.95005035	5.936131001	-41.5	7.5	tfk* series	Dockum Group	Cooper Canyon Formation	60. Martz, J. W., et al. A taxonomic and biostratigraphic re-evaluation of the Post Quarry vertebrate assemblage from the Cooper Canyon Formation (Dockum Group, Upper Triassic) of southern Garza County, western Texas. Proceedings of the Royal Society of Edinburgh, 103, 339–364 (2013).
Dromomeron romeri	Dromomeron romeri_Norian	Lagerpetidae	WTAMU-V-8301	1417823	Lower Sunday Canyon locality (SMU Loc. 123)	84269	US	226	225	-101.70417	34.955002	early Norian	early Norian	Otischalkian	Otischalkian	Norian	Norian_1	84269	-39.8619	7.2121	28.5068779	0.000548806	441.809021	1.210435674	33.8764534	3.766819954	3.767368793	37.07058334	8.563705444	-39.5	7.5	tfk* series	Dockum Group	Tecovas Formation	61. Sarıgül, V. New basal dinosauromorph records from the Dockum Group of Texas, USA. Palaeontologia Electronica, 19.2.21A, 1–16 (2016).
Dromomeron romeri	Dromomeron romeri_Norian	Lagerpetidae	GR 218	690298	Hayden Quarry, Ghost Ranch (site 3)	74202	US	212.6	211.2	-106.47506	36.323849	late Norian	late Norian	Revueltian	Revueltian	Norian	Norian_4	74202	-50.4172	12.2956	22.48396492	0.000385914	155.1734772	0.4251328142	28.00688553	1.621396303	1.621782184	31.5737381	9.089772224	-50.5	12.5	tfk* series	Chinle Formation	Petrified Forest Member	30. Irmis, R. B., et al. A Late Triassic dinosauromorph assemblage from New Mexico and the rise of dinosaurs. Science 317, 358–361 (2009).
Dromomeron romeri	Dromomeron romeri_Norian	Lagerpetidae	AMNH 2721	819353	Arroyo Seco 1	52498	US	212.6	211.2	-106.339478	36.205296	late Norian	late Norian	Revueltian	Revueltian	Norian	Norian_4	52498	-50.314	12.1744	22.48396492	0.000385914	155.1734772	0.4251328142	28.00688553	1.621396303	1.621782184	31.5737381	9.089772224	-50.5	12.5	tfk* series	Chinle Formation	Petrified Forest Member	31. Nesbitt, S. J., et al. Hindlimb osteology and distribution of basal dinosauromorphs from the Late Triassic of North America. J. Vertebr. Paleontol 29(2): 498–516 (2009)
Dromomeron romeri	Dromomeron romeri_Norian	Lagerpetidae	TTU-P10866	1417826	Headquarters South	196354	US	215	211	-101.440277	33.452499	late Norian	late Norian	Revueltian	Revueltian	Norian	Norian_4	196354	-42.3496	9.0395	27.13971329	0.000503981	113.3578415	0.3105694288	30.97470665	1.144947648	1.145451665	33.54932785	6.409613132	-42.5	9.5	tfk* series	Dockum Group	Cooper Canyon Formation (middle unit)	62. Lessner, E. J., et al. New insights into Late Triassic dinosauromorph bearing assemblages from Texas using apomorphy-based identifications. PaleoBios, 35.ucmp_paleobios_39960, (2018).
Dromomeron romeri	Dromomeron romeri_Norian	Lagerpetidae	NMMNH P- 35379	690297	Snyder Quarry, NMMNH 3845-1	62311	US	211	208.5	-106.473053	36.331669	late Norian	late Norian	Revueltian	Revueltian	Norian	Norian_4	62311	-50.7534	12.6022	22.48396492	0.000385914	155.1734772	0.4251328142	28.00688553	1.621396303	1.621782184	31.5737381	9.089772224	-50.5	12.5	tfk* series	Chinle Formation	Petrified Forest Member	30. Irmis, R. B., et al. A Late Triassic dinosauromorph assemblage from New Mexico and the rise of dinosaurs. Science 317, 358–361 (2009).
Dromomeron romeri	Dromomeron romeri_Norian	Lagerpetidae	DMNH EPV.54826	1480121	Main Elk Creek, Eagle Basin CO DMNH loc. 1306	92089	US	211	208.5	-106.333336	39.833332	late Norian	late Norian	Revueltian	Revueltian	Norian	Norian_4	92089	-46.3962	16.2856	22.07343483	0.001317932	53.45252991	0.1464452874	30.10122299	0.543190539	0.544508457	36.99354553	14.9201088	-46.5	16.5	tfk* series	Chinle Formation	red siltstone member	63. Martz, J. W., and Small, B. J. Non-dinosaurian dinosauromorphs from the Chinle Formation (Upper Triassic) of the Eagle Basin, northern Colorado: Dromomeron romeri (Lagerpetidae) and a new taxon, Kwanasaurus williamparkeri (Silesauridae). PeerJ, 7, e7551. (2019).
Dromomeron romeri	Dromomeron romeri_Rhaetian	Lagerpetidae	MNA V2737	1427999	MNA 795, Ward Terrace	198618	US	204.1	203	-111.449448	35.921391	Rhaetian	Rhaetian	Apachean	Apachean	Rhaetian	Rhaetian	198618	-55.5384	13.8553	25.7730751	0.000783208	263.7980347	0.7227343416	29.51633644	2.744576216	2.745359421	32.16421127	6.391135216	-55.5	13.5	tfk* series	Chinle Formation	Owl Rock Member	53 Marsh, A.D. A new record of Dromomeron romeri Irmis et al., 2007 (Lagerpetidae) from the Chinle Formation of Arizona, U.S.A. PaleoBios, 35, (2018). ucmp_paleobios_42075.
Dromomeron sp._DockumTX	Dromomeron sp._DockumTX_Norian	Lagerpetidae	TTU-P12539X	17	MOTT 3898, Headquarters South, Cooper Canyon Formation; middle unit	15	US	211	211	-101.45	33.1078	Norian	Norian	Revueltian	Revueltian	Norian	Norian_4	15	-42.639	9.0947	27.13971329	0.000503981	113.3578415	0.3105694288	30.97470665	1.144947648	1.145451665	33.54932785	6.409613132	-42.5	9.5	tfk* series	Dockum Group	Cooper Canyon Formation (middle unit)	61. Sarıgül, V. New basal dinosauromorph records from the Dockum Group of Texas, USA. Palaeontologia Electronica, 19.2.21A, 1–16 (2016).
Eudimorphodon ranzii	Eudimorphodon ranzii_Norian	Pterosauria	MCSNB 2888	846845	Cene, Seriana Valley	59639	IT	218.2	216.3	9.817	45.783001	mid Norian	mid Norian	Adamanian	Adamanian	Norian	Norian_3	59639	13.4782	26.0736	20.75200844	0.20650284	735.0689087	2.013887421	25.67960167	6.328213215	6.534716129	31.0676899	10.31568146	13.5	26.5	tfk* series	Calcare de Zorzino Formation; Argiliti di Riva Solto Formation		35. Zambelli, R. Eudimorphodon ranzii gen. nov., sp. nov., uno pterosauro triassico Rendiconti dell’Istituto Lombardo - Accademia Scienze e Lettere, Classe di Scienze (B) 107, 27–32 (1973).
Faxinalipterus minimus	Faxinalipterus minimus_Norian	Lagerpetidae	UFRGS PV0927T	930806	Faxinal do Soturno, Linha São Luiz (55446)	1347761	BR	225.79	225.05	-53.446667	-29.5625	early Norian	early Norian	Otischalkian	Otischalkian	Norian	Norian_1	1347761	-16.6736	-40.6008	6.434606075	0.132366359	184.7290192	0.5061069019	24.22283554	0.724563479	0.856929898	48.95183563	42.51722717	-16.5	-40.5	tfk* series	Caturrita Formation	NA	19. Kellner, A. W. A. et al. Reassessment of Faxinalipterus minimus, a purported Triassic pterosaur from southern Brazil with the description of a new taxon. PeerJ 10, e13276 (2022).
Ixalerpeton polesinensis	Ixalerpeton polesinensis_Carnian	Lagerpetidae	ULBRA-PVT059	1347761	Buriol outcrop	175578	BR	233.96	232.5	-53.435833	-29.658611	mid Carnian	mid Carnian	Berdyankian	Berdyankian	Carnian	Carnian_2	175578	-17.0954	-46.6391	2.202633858	0.330033123	445.8471069	1.221498923	20.42233467	2.086891651	2.416924715	48.99341965	46.79078674	-17.5	-46.5	tfk* series	Santa Maria Formation	NA	29. Cabreira, S. F., et al. A unique Late Triassic dinosauromorph assemblage reveals dinosaur ancestral anatomy and diet. Curr. Biol. 26(22), 3090–3095 (2016).
Kongonaphon kely	Kongonaphon kely_Carnian	Lagerpetidae	UA 10618	1514311b	East of Sakaraha	96283	MG	239.5	237	44.549999	-22.916668	late Ladinian	early Carnian	Berdyankian	Berdyankian	Carnian	Carnian_1	96283	32.7517	-46.6933	-2.781223536	0.630055368	475.9607239	1.304001983	19.92186928	1.14110899	1.771164417	50.69160843	53.47283173	32.5	-46.5	tfk* series	Isalo II beds (also known as the Makay Formation)		17. Kammerer, C. F. et al. A tiny ornithodiran archosaur from the Triassic of Madagascar and the role of miniaturization in dinosaur and pterosaur ancestry. Proc. Natl. Acad. Sci. U.S.A. 117(30), 17932–17936 (2020).
Kongonaphon kely	Kongonaphon kely_Ladinian	Lagerpetidae	UA 10618	1514311	East of Sakaraha	96283	MG	239.5	237	44.549999	-22.916668	late Ladinian	early Carnian	Berdyankian	Berdyankian	Ladinian	Ladinian	96283	32.7517	-46.6933	-2.781223536	0.630055368	475.9607239	1.304001983	19.92186928	1.14110899	1.771164417	50.69160843	53.47283173	32.5	-46.5	tfk* series	Isalo II beds (also known as the Makay Formation)		17. Kammerer, C. F. et al. A tiny ornithodiran archosaur from the Triassic of Madagascar and the role of miniaturization in dinosaur and pterosaur ancestry. Proc. Natl. Acad. Sci. U.S.A. 117(30), 17932–17936 (2020).
Lagerpetidae indet_Buriol	Lagerpetidae indet_Buriol_Carnian	Lagerpetidae	UFSM 11625	21	Buriol outcrop	175578	BR	233.96	232.5	-53.435833	-29.658611	mid Carnian	mid Carnian	Berdyankian	Berdyankian	Carnian	Carnian_2	175578	-17.0954	-46.6391	2.202633858	0.330033123	445.8471069	1.221498923	20.42233467	2.086891651	2.416924715	48.99341965	46.79078674	-17.5	-46.5	tfk* series	Santa Maria Formation	NA	66. Garcia, M. S., et al. A new sympatric occurrence of lagerpetids (Pan-Aves, Pterosauromorpha) in the upper Triassic of southern Brazil. Journal of South American Earth Sciences, 140, 104897 (2024).
Lagerpetidae indet_DockumNM	Lagerpetidae indet_DockumNM_Norian	Lagerpetidae	NMMMNH P-80469	15	NMMNH L-149, NM, Santa Rosa Formation, Los Esteros Member	15	US	227	224	-105.8568851	35.46390669	early Norian	early Norian	Otischalkian	Otischalkian	Norian	Norian_1	15	-43.1383	8.3358	26.25041008	8.27E-05	185.5170593	0.5082659159	32.49026489	1.794706464	1.794789076	35.57413483	9.323724747	-43.5	8.5	tfk* series	Santa Rosa Formation	Los Esteros Member	65. Beyl, A., et al. An Otischalkian dinosauromorph assemblage from the Los Esteros Member (Santa Rosa Formation) of New Mexico and its implications for biochronology and lagerpetid body size. J. Vert. Paleontol., 40(1), p.e1765788, (2020).
Lagerpetidae indet_ThunderstormRidge	Lagerpetidae indet_ThunderstormRidge_Norian	Lagerpetidae	PEFO 44476	20	Thunderstorm Ridge (Blue Mesa)	215309	US	223.036	218.08	-109.806389	35.088056	mid Norian	mid Norian	Adamanian	Adamanian	Norian	Norian_2	215309	-52.037	10.3206	27.16899681	0.000617617	974.6486206	2.670270193	29.63633156	8.454893112	8.455511093	31.67551994	4.506522655	-52.5	10.5	tfk* series	Chinle Formation	Blue Mesa Member	34. Marsh, A. D., & Parker, W. G. New dinosauromorph specimens from Petrified Forest National Park and a global biostratigraphic review of Triassic dinosauromorph body fossils. PaleoBios 37, (2020).
Lagerpetidae indet_ZuniWell	Lagerpetidae indet_ZuniWell_Norian	Lagerpetidae	PEFO 50545	14	Zuni Well Mound (Petrified Forest)	31328	US	213.1	209.9	-109.806389	35.088056	late Norian	late Norian	Revueltian	Revueltian	Norian	Norian_4	31328	-53.369	11.4365	26.25289726	0.000434355	508.7759094	1.393906601	29.06059647	4.260145664	4.260580063	31.67477608	5.421878815	-53.5	11.5	tfk* series	Chinle Formation	Petrified Forest Member	PEFO pers. comm.; unpublished
Lagerpeton chanarensis	Lagerpeton chanarensis_Carnian	Lagerpetidae	PULR 06	4	Chañares Tetrapod Assemblage	26092	AR	236.7	233.3	-67.133333	-29.15	early Carnian	early Carnian	Berdyankian	Berdyankian	Carnian	Carnian_1	26092	-35.1448	-47.7617	6.232705593	0.21575056	582.0253296	1.594589944	19.35433578	3.032078266	3.24782896	44.14641953	37.91371155	-35.5	-47.5	tfk* series	Chañares Formation	Massetognathus-Chanaresuchus AZ	58. Arcucci, A. New materials and reinterpretation of Lagerpeton chanarensis Romer (Thecodontia, Lagerpetonidae nov.) from the Middle Triassic of La Rioja, Argentina. Ameghiniana. 23(3–4), 233–242 (1986).
Lagerpeton chanarensis	Lagerpeton chanarensis_Carnian	Lagerpetidae	MCZ 4121	6	Chañares River, 4.5 km east	60297	AR	236.7	233.3	-67.133333	-29.133333	early Carnian	early Carnian	Berdyankian	Berdyankian	Carnian	Carnian_1	60297	-35.1438	-47.7417	6.232705593	0.21575056	582.0253296	1.594589944	19.35433578	3.032078266	3.24782896	44.14641953	37.91371155	-35.5	-47.5	tfk* series	Chañares Formation	Massetognathus-Chanaresuchus AZ	58. Arcucci, A. New materials and reinterpretation of Lagerpeton chanarensis Romer (Thecodontia, Lagerpetonidae nov.) from the Middle Triassic of La Rioja, Argentina. Ameghiniana. 23(3–4), 233–242 (1986).
Lagerpeton chanarensis	Lagerpeton chanarensis_Carnian	Lagerpetidae	PVL 4619	7	Rio Chañares	105535	AR	236.7	233.3	-67.133333	-29.133333	early Carnian	early Carnian	Berdyankian	Berdyankian	Carnian	Carnian_1	105535	-35.1438	-47.7417	6.232705593	0.21575056	582.0253296	1.594589944	19.35433578	3.032078266	3.24782896	44.14641953	37.91371155	-35.5	-47.5	tfk* series	Chañares Formation	Massetognathus-Chanaresuchus AZ	58. Arcucci, A. New materials and reinterpretation of Lagerpeton chanarensis Romer (Thecodontia, Lagerpetonidae nov.) from the Middle Triassic of La Rioja, Argentina. Ameghiniana. 23(3–4), 233–242 (1986).
Lagerpeton chanarensis	Lagerpeton chanarensis_Carnian	Lagerpetidae	MCZ 101540	8	Chañares River, 4 km north	13271	AR	236.7	233.3	-67.133333	-29.133333	early Carnian	early Carnian	Berdyankian	Berdyankian	Carnian	Carnian_1	13271	-35.1438	-47.7417	6.232705593	0.21575056	582.0253296	1.594589944	19.35433578	3.032078266	3.24782896	44.14641953	37.91371155	-35.5	-47.5	tfk* series	Chañares Formation	Massetognathus-Chanaresuchus AZ	59. McCabe, M. B., and Nesbitt, S. J. The first pectoral and forelimb material assigned to the lagerpetid Lagerpeton chanarensis (Archosauria: Dinosauromorpha) from the upper portion of the Chañares Formation, Late Triassic. Palaeodiversity, 14(1), 121–131 (2021).
MCSNB_8950	MCSNB_8950_Norian	Pterosauria	MCSNB_8950	11	Ponte Giurino - 30km from Cene (BG)		IT	216	208.5	9.817	45.783001	late Norian	late Norian	Revueltian	Revueltian	Norian	Norian_4		12.9069	28.5513	17.78298759	0.260157645	417.3171082	1.143334543	24.40433121	3.355224133	3.615381718	32.00413513	14.22114849	12.5	28.5	tfk* series	Argillitui Riva di Solto Formation	NA	37. Dalla Vecchia, F. M. Seazzadactylus venieri gen. et sp. nov., a new pterosaur (Diapsida: Pterosauria) from the Upper Triassic (Norian) of northeastern Italy. PeerJ, 7, e7363 (2019).
Pachagnathus benitoi	Pachagnathus benitoi_Norian	Pterosauria	PVSJ 1080	1593262	Quebrada del Puma	182613	AR	214.7	206	-67.26667	-31.633333	late Norian	Rhaetian	Revueltian	Revueltian	Norian	Norian_4	182613	-27.8327	-38.577	6.718349457	0.013554052	97.17059326	0.2662208035	20.55986023	0.580558181	0.594112217	36.99807358	30.27972221	-27.5	-38.5	tfk* series	Quebrada del Barro Formation	NA	20. Martínez, R. N. et al. The dawn of the flying reptiles: first Triassic record in the southern hemisphere. Pap. Palaeontol. 8(2), e1424 (2022).
Pachagnathus benitoi	Pachagnathus benitoi_Rhaetian	Pterosauria	PVSJ 1080	1593262b	Quebrada del Puma	182613	AR	214.7	206	-67.26667	-31.633333	late Norian	Rhaetian	Revueltian	Revueltian	Rhaetian	Rhaetian	182613	-27.8327	-38.577	7.961878777	0.007005114	103.5173111	0.2836090715	20.56985474	0.658430874	0.66543597	33.62649155	25.66461182	-27.5	-38.5	tfk* series	Quebrada del Barro Formation	NA	20. Martínez, R. N. et al. The dawn of the flying reptiles: first Triassic record in the southern hemisphere. Pap. Palaeontol. 8(2), e1424 (2022).
Peteinosaurus zambelli	Peteinosaurus zambelli_Norian	Pterosauria	MCSNB 2886	2	Cene, Seriana Valley	59639	IT	218.2	216.3	9.133333	45.133333	mid Norian	mid Norian	Adamanian	Adamanian	Norian	Norian_3	59639	12.6201	25.8258	21.58267021	0.184630364	737.9591064	2.021805771	26.12596703	6.315793514	6.500423908	31.21531487	9.6326437	12.5	25.5	tfk* series	Calcare di Zorzino (Lombardy)	NA	73. Wild, R. Die Flugsaurier (Reptilia, Pterosauria) aus der Oberen Trias von Cene bei Bergamo, Italien. Bolletino della Societa Paleontologica Italiana, 17(2), 176–256, (1978).
Preondactylus buffarinii	Preondactylus buffarinii_Norian	Pterosauria	MFSN-1770	913310	Outcrop F1, Seazza creek valley	83370	IT	217.8	215.8	12.864167	46.384167	mid Norian	mid Norian	Adamanian	Adamanian	Norian	Norian_3	83370	15.7348	25.5855	21.59453201	0.324645221	820.5411987	2.248058079	25.91016197	6.548676491	6.873321533	30.6645546	9.070023537	15.5	25.5	tfk* series	Forni Dolostone (Friuli Venezia Giulia)	NA	73. Wild, R. Die Flugsaurier (Reptilia, Pterosauria) aus der Oberen Trias von Cene bei Bergamo, Italien. Bolletino della Societa Paleontologica Italiana, 17(2), 176–256, (1978).
Preondactylus buffarinii	Preondactylus buffarinii_Norian	Pterosauria	MFSN-1891	777702	S. church Madonna Peraries, Rio Seazza valley	83471	IT	217.8	215.8	12.864722	46.380554	mid Norian	mid Norian	Adamanian	Adamanian	Norian	Norian_3	83471	15.7348	25.5855	21.59453201	0.324645221	820.5411987	2.248058079	25.91016197	6.548676491	6.873321533	30.6645546	9.070023537	15.5	25.5	tfk* series	Forni Dolostone (Friuli Venezia Giulia)	NA	73. Wild, R. Die Flugsaurier (Reptilia, Pterosauria) aus der Oberen Trias von Cene bei Bergamo, Italien. Bolletino della Societa Paleontologica Italiana, 17(2), 176–256, (1978).
Pterosauria indet_Kalgary	Pterosauria indet_Kalgary_Norian	Pterosauria	SMU 69125	16	Tecovas Formation in Crosby County Texas	16	US	224	220	-101.148611	33.408889	mid Norian	mid Norian	Adamanian	Adamanian	Norian	Norian_2	16	-41.0272	7.1448	30.25296593	0.000742016	97.48286438	0.2670763408	34.61100388	0.936246574	0.936988533	37.50109863	7.248130798	-41.5	7.5	tfk* series	Dockum Group	Tecovas Formation	3. Barrett, P. M., et al. Pterosaur distribution in time and space: an atlas. Zitteliana 61–107 (2008).
Pterosauria indet_OwlRock	Pterosauria indet_OwlRock_Rhaetian	Pterosauria	PEFO 53384	12	Petrified Forest North End	12	US	209.08	209.24	-109.806389	35.088056	late Norian	late Norian	Revueltian	Revueltian	Norian	Norian_4	12	-53.7107	11.692	26.25289726	0.000434355	508.7759094	1.393906601	29.06059647	4.260145664	4.260580063	31.67477608	5.421878815	-53.5	11.5	tfk* series	Chinle Formation	Owl Rock Member	72. Behrensmeyer, A.K., et al. Taphonomy and paleocommunity reconstruction of a pterosaur-bearing fossil assemblage in the Upper Triassic of Arizona: J. of Vertebr. Paleontol. Annual Conference Program and Abstracts, p.60 (2019).
PVSJ 883	PVSJ 883_Carnian	Lagerpetidae	PVSJ 883	9	Valle Pintado, Ischigualasto	87090	AR	231.7	227	-67.8775	-30.137222	late Carnian	late Carnian	Otischalkian	Otischalkian	Carnian	Carnian_2	87090	-34.0451	-44.2644	5.717711449	0.498221129	1007.073975	2.759106781	18.03627014	4.465082645	4.963303566	41.48604202	35.76832962	-34.5	-44.5	tfk* series	Ischigualasto Formation	La Peña Member (sensu Currie et al., 2009) and lower portion of the Scaphonyx-Exaeretodon-Herrerasaurus AZ	28. Garcia, M. S., et al. The oldest known co-occurrence of dinosaurs and their closest relatives: a new lagerpetid from a Carnian (Upper Triassic) bed of Brazil with implications for dinosauromorph biostratigraphy, early diversification and biogeography. J. South. Am. Earth. Sci. 91, 302–319 (2019).
Raeticodactylus filisurensis	Raeticodactylus filisurensis_Norian	Pterosauria	BNM 14524	805166	Fil da Stidier, NE Tinzenhorn, MittelbÃ¼nden	87874	CH	216	208.5	9.074167	46.613609	mid Norian	late Norian	Adamanian	Revueltian	Norian	Norian_4	87874	12.9645	29.529	16.24834633	0.247225076	301.3908081	0.8257282414	24.09502029	2.182745218	2.429970264	32.88885498	16.64050865	12.5	29.5	tfk* series	Kössen Formation	Alplihorn Member	55. Stecher, R. A new Triassic pterosaur from Switzerland (Central Austroalpine, Grisons), Raeticodactylus filisurensis gen. et sp. nov. Swiss Journal of Geosciences, 101, 185–201 (2008).
Scleromochlus taylori	Scleromochlus taylori_Carnian	Lagerpetidae	NHMUK PV R3556	558358	Lossiemouth West & East Quarries, Elgin	57948	UK	233.96	227	-3.291667	57.71722	late Carnian	late Carnian	Otischalkian	Otischalkian	Carnian	Carnian_2	57948	2.3945	28.6417	8.709955215	0.019330941	41.87652206	0.1147301974	25.01941299	0.34088704	0.360217988	38.10766983	29.39771271	2.5	28.5	tfk* series	Lossiemouth Sandstone Formation	NA	21. Woodward, A. S. On a new dinosaurian reptile (Scleromochlus taylori, gen. et sp. nov.) from the Trias of Lossiemouth, Elgin. Quart. J. Geol. Soc. London. 63, 1–4 (1907).
Seazzadactylus venieri	Seazzadactylus venieri_Norian	Pterosauria	MFSN 21545	1475022	Seazza Brook	205840	IT	219	215.8	12.864845	46.398827	mid Norian	mid Norian	Adamanian	Adamanian	Norian	Norian_3	205840	15.8061	25.3014	21.59453201	0.324645221	820.5411987	2.248058079	25.91016197	6.548676491	6.873321533	30.6645546	9.070023537	15.5	25.5	tfk* series	Forni Dolostone (Friuli Venezia Giulia)	NA	37. Dalla Vecchia, F. M. Seazzadactylus venieri gen. et sp. nov., a new pterosaur (Diapsida: Pterosauria) from the Upper Triassic (Norian) of northeastern Italy. PeerJ, 7, e7363 (2019).
Thunderstorm ridge pterosaur	Thunderstorm ridge pterosaur_Norian	Pterosauria	PEFO 45782	13	Thunderstorm Ridge (Blue Mesa)	215309	US	223.036	218.08	-109.806389	35.088056	mid Norian	mid Norian	Adamanian	Adamanian	Norian	Norian_2	215309	-52.037	10.3206	27.16899681	0.000617617	974.6486206	2.670270193	29.63633156	8.454893112	8.455511093	31.67551994	4.506522655	-52.5	10.5	tfk* series	Chinle Formation	Blue Mesa Member	34. Marsh, A. D., & Parker, W. G. New dinosauromorph specimens from Petrified Forest National Park and a global biostratigraphic review of Triassic dinosauromorph body fossils. PaleoBios 37, (2020).
Venetoraptor gassenae	Venetoraptor gassenae_Carnian	Lagerpetidae	CAPPA/UFSM 0356	18	Buriol outcrop	175578	BR	233.96	232.5	-53.435833	-29.658611	mid Carnian	mid Carnian	Berdyankian	Berdyankian	Carnian	Carnian_2	175578	-17.0954	-46.6391	2.202633858	0.330033123	445.8471069	1.221498923	20.42233467	2.086891651	2.416924715	48.99341965	46.79078674	-17.5	-46.5	tfk* series	Santa Maria Formation	Hyperodapedon AZ	11. Müller, R. T., et al. New reptile shows dinosaurs and pterosaurs evolved among diverse precursors. Nature 620(7974), 589–594 (2023).
Yelaphomte praderioi	Yelaphomte praderioi_Norian	Pterosauria	PVSJ 914	1593287	Quebrada del Puma	182613	AR	214.7	206	-67.26667	-31.633333	late Norian	Rhaetian	Revueltian	Revueltian	Norian	Norian_4	182613	-27.8327	-38.577	6.718349457	0.013554052	97.17059326	0.2662208035	20.55986023	0.580558181	0.594112217	36.99807358	30.27972221	-27.5	-38.5	tfk* series	Quebrada del Barro Formation	NA	20. Martínez, R. N. et al. The dawn of the flying reptiles: first Triassic record in the southern hemisphere. Pap. Palaeontol. 8(2), e1424 (2022).
Yelaphomte praderioi	Yelaphomte praderioi_Rhaetian	Pterosauria	PVSJ 914	1593287b	Quebrada del Puma	182613	AR	214.7	206	-67.26667	-31.633333	late Norian	Rhaetian	Revueltian	Revueltian	Rhaetian	Rhaetian	182613	-27.8327	-38.577	7.961878777	0.007005114	103.5173111	0.2836090715	20.56985474	0.658430874	0.66543597	33.62649155	25.66461182	-27.5	-38.5	tfk* series	Quebrada del Barro Formation	NA	20. Martínez, R. N. et al. The dawn of the flying reptiles: first Triassic record in the southern hemisphere. Pap. Palaeontol. 8(2), e1424 (2022).
