# Supplementary material for: Climate drivers and palaeobiogeography of lagerpetids and early pterosaurs
Source: Nat Ecol Evol. 2025 Jun 18;9(8):1359–72. doi: 10.1038/s41559-025-02767-8 (PMC12328205; doi:10.1038/s41559-025-02767-8)
Supplement: Supplementary file 5 — Pterosauromorph occurrences and associated PCA scores, and values for the climate variables of interest. [file 41559_2025_2767_MOESM5_ESM.xlsx]

## Sheet: Fig3a, f
accepted_name	unique_name	grouping	assigned_stage	PC1	PC2	PC3	PC4
Arcticodactylus cromptonellus	Arcticodactylus cromptonellus_Norian_4	Pterosauria	Norian	-1.42788	3.30342	1.4413	0.778719
Arcticodactylus cromptonellus	Arcticodactylus cromptonellus_Rhaetian	Pterosauria	Rhaetian	-1.34799	2.99754	1.015	0.345489
Austriadactylus cristatus	Austriadactylus cristatus_Norian_3	Pterosauria	Norian	1.6611	1.15282	0.212003	-0.118493
Austriadactylus cristatus	Austriadactylus cristatus_Norian_3	Pterosauria	Norian	1.6611	1.15282	0.212003	-0.118493
Austriadraco dallavecchiai	Austriadraco dallavecchiai_Norian_3	Pterosauria	Norian	1.38105	0.997053	0.2655	-0.122599
Caelestiventus hanseni	Caelestiventus hanseni_Norian_4	Pterosauria	Norian	-0.594371	-1.46649	0.259862	0.0281732
Caelestiventus hanseni	Caelestiventus hanseni_Rhaetian	Pterosauria	Rhaetian	-0.579035	-1.68651	0.0764829	0.12071
Carniadactylus rosenfeldi	Carniadactylus rosenfeldi_Norian_3	Pterosauria	Norian	1.82492	1.21881	0.166182	-0.188869
Carniadactylus rosenfeldi	Carniadactylus rosenfeldi_Norian_3	Pterosauria	Norian	1.82492	1.21881	0.166182	-0.188869
Caviramus schesaplanensis	Caviramus schesaplanensis_Norian_4	Pterosauria	Norian	-0.170337	-0.243564	0.540623	-0.061387
Eudimorphodon ranzii	Eudimorphodon ranzii_Norian_3	Pterosauria	Norian	1.70869	1.12902	0.173857	-0.263351
MCSNB_8950	MCSNB_8950_Norian_4	Pterosauria	Norian	0.239865	0.109098	0.40371	-0.116632
Pachagnathus benitoi	Pachagnathus benitoi_Norian_4	Pterosauria	Norian	-1.81374	-0.336645	0.399934	-0.26108
Pachagnathus benitoi	Pachagnathus benitoi_Rhaetian	Pterosauria	Rhaetian	-1.61892	-0.421355	0.599801	-0.217683
Peteinosaurus zambelli	Peteinosaurus zambelli_Norian_3	Pterosauria	Norian	1.76867	1.07329	0.148565	-0.230843
Preondactylus buffarinii	Preondactylus buffarinii_Norian_3	Pterosauria	Norian	1.94115	1.3086	0.158507	-0.114387
Pterosauria indet_Kalgary	Pterosauria indet_Kalgary_Norian_2	Pterosauria	Norian	0.220889	-2.20332	-0.322767	0.323976
Pterosauria indet_OwlRock	Pterosauria indet_OwlRock_Norian_4	Pterosauria	Norian	1.29009	-0.193326	0.148304	0.046453
Raeticodactylus filisurensis	Raeticodactylus filisurensis_Norian_4	Pterosauria	Norian	-0.343408	-0.269478	0.427303	-0.0411378
Seazzadactylus venieri	Seazzadactylus venieri_Norian_3	Pterosauria	Norian	1.94115	1.3086	0.158507	-0.114387
Thunderstorm ridge pterosaur	Thunderstorm ridge pterosaur_Norian_2	Pterosauria	Norian	3.12405	1.5162	-0.237271	-0.210806
Yelaphomte praderioi	Yelaphomte praderioi_Norian_4	Pterosauria	Norian	-1.81374	-0.336645	0.399934	-0.26108
Yelaphomte praderioi	Yelaphomte praderioi_Rhaetian	Pterosauria	Rhaetian	-1.61892	-0.421355	0.599801	-0.217683
Dromomeron gregorii	Dromomeron gregorii_Carnian_2	Lagerpetidae (L-C)	Carnian	0.707417	-0.968191	-0.125765	-0.0171836
Ixalerpeton polesinensis	Ixalerpeton polesinensis_Carnian_2	Lagerpetidae (L-C)	Carnian	-1.5516	1.12969	-0.521672	-0.136822
Kongonaphon kely	Kongonaphon kely_Carnian_1	Lagerpetidae (L-C)	Carnian	-2.05332	1.24361	-0.732064	0.149834
Kongonaphon kely	Kongonaphon kely_Ladinian	Lagerpetidae (L-C)	Ladinian	-2.05332	1.24361	-0.732064	0.149834
Lagerpetidae indet_Buriol	Lagerpetidae indet_Buriol_Carnian_2	Lagerpetidae (L-C)	Carnian	-1.5516	1.12969	-0.521672	-0.136822
Lagerpeton chanarensis	Lagerpeton chanarensis_Carnian_1	Lagerpetidae (L-C)	Carnian	-0.884979	1.49272	-0.0839566	-0.0577926
PVSJ 883	PVSJ 883_Carnian_2	Lagerpetidae (L-C)	Carnian	0.0245964	2.78312	-0.0503695	0.449765
Scleromochlus taylori	Scleromochlus taylori_Carnian_2	Lagerpetidae (L-C)	Carnian	-1.5651	-0.960592	-0.0812209	-0.164175
Venetoraptor gassenae	Venetoraptor gassenae_Carnian_2	Lagerpetidae (L-C)	Carnian	-1.5516	1.12969	-0.521672	-0.136822
Dromomeron gigas	Dromomeron gigas_Norian_4	Lagerpetidae (N-R)	Norian	-1.81374	-0.336645	0.399934	-0.26108
Dromomeron gigas	Dromomeron gigas_Rhaetian	Lagerpetidae (N-R)	Rhaetian	-1.61892	-0.421355	0.599801	-0.217683
Dromomeron gregorii	Dromomeron gregorii_Norian_1	Lagerpetidae (N-R)	Norian	1.13954	-1.00754	-0.43839	0.190405
Dromomeron gregorii	Dromomeron gregorii_Norian_1	Lagerpetidae (N-R)	Norian	1.13954	-1.00754	-0.43839	0.190405
Dromomeron gregorii	Dromomeron gregorii_Norian_3	Lagerpetidae (N-R)	Norian	1.43789	-0.365461	-0.0594285	0.0402264
Dromomeron gregorii	Dromomeron gregorii_Norian_3	Lagerpetidae (N-R)	Norian	1.43789	-0.365461	-0.0594285	0.0402264
Dromomeron romeri	Dromomeron romeri_Norian_1	Lagerpetidae (N-R)	Norian	1.33852	-0.825376	-0.542268	0.163233
Dromomeron romeri	Dromomeron romeri_Norian_4	Lagerpetidae (N-R)	Norian	-0.186564	-1.51727	0.199761	0.082891
Dromomeron romeri	Dromomeron romeri_Norian_4	Lagerpetidae (N-R)	Norian	-0.186564	-1.51727	0.199761	0.082891
Dromomeron romeri	Dromomeron romeri_Norian_4	Lagerpetidae (N-R)	Norian	-0.186564	-1.51727	0.199761	0.082891
Dromomeron romeri	Dromomeron romeri_Norian_4	Lagerpetidae (N-R)	Norian	-0.186564	-1.51727	0.199761	0.082891
Dromomeron romeri	Dromomeron romeri_Rhaetian	Lagerpetidae (N-R)	Rhaetian	0.559968	-1.03413	0.206901	-0.026558
Dromomeron sp._DockumTX	Dromomeron sp._DockumTX_Norian_4	Lagerpetidae (N-R)	Norian	0.0401675	-1.79617	0.150285	0.190571
Faxinalipterus minimus	Faxinalipterus minimus_Norian_1	Lagerpetidae (N-R)	Norian	-1.80752	-0.174461	-0.6423	-0.133656
Lagerpetidae indet_DockumNM	Lagerpetidae indet_DockumNM_Norian_1	Lagerpetidae (N-R)	Norian	0.328639	-1.59668	-0.223	0.159012
Lagerpetidae indet_ThunderstormRidge	Lagerpetidae indet_ThunderstormRidge_Norian_2	Lagerpetidae (N-R)	Norian	3.12405	1.5162	-0.237271	-0.210806
Lagerpetidae indet_ZuniWell	Lagerpetidae indet_ZuniWell_Norian_4	Lagerpetidae (N-R)	Norian	1.29009	-0.193326	0.148304	0.046453

## Sheet: Fig3.b-e
accepted_name	grouping	mat	map	wmmcmm	wetdrymon
Arcticodactylus cromptonellus	Pterosauria	7.42819	2.6517	34.1792	2.23986
Arcticodactylus cromptonellus	Pterosauria	9.78411	2.33342	37.6564	2.83259
Austriadactylus cristatus	Pterosauria	25.4813	2.08408	10.034	6.05978
Austriadactylus cristatus	Pterosauria	25.4813	2.08408	10.034	6.05978
Austriadraco dallavecchiai	Pterosauria	25.0525	1.9201	10.998	5.57089
Caelestiventus hanseni	Pterosauria	27.8259	0.203879	13.3034	0.821965
Caelestiventus hanseni	Pterosauria	29.3285	0.161467	13.6205	0.558878
Carniadactylus rosenfeldi	Pterosauria	25.7949	2.13097	9.69285	6.43844
Carniadactylus rosenfeldi	Pterosauria	25.7949	2.13097	9.69285	6.43844
Caviramus schesaplanensis	Pterosauria	23.9877	0.867183	14.0445	2.4348
Eudimorphodon ranzii	Pterosauria	25.6796	2.01389	10.3157	6.32821
MCSNB_8950	Pterosauria	24.4043	1.14333	14.2211	3.35522
Pachagnathus benitoi	Pterosauria	20.5599	0.266221	30.2797	0.580558
Pachagnathus benitoi	Pterosauria	20.5699	0.283609	25.6646	0.658431
Peteinosaurus zambelli	Pterosauria	26.126	2.02181	9.63264	6.31579
Preondactylus buffarinii	Pterosauria	25.9102	2.24806	9.07002	6.54868
Pterosauria indet_Kalgary	Pterosauria	34.611	0.267076	7.24813	0.936247
Pterosauria indet_OwlRock	Pterosauria	29.0606	1.39391	5.42188	4.26015
Raeticodactylus filisurensis	Pterosauria	24.095	0.825728	16.6405	2.18275
Seazzadactylus venieri	Pterosauria	25.9102	2.24806	9.07002	6.54868
Thunderstorm ridge pterosaur	Pterosauria	29.6363	2.67027	4.50652	8.45489
Yelaphomte praderioi	Pterosauria	20.5599	0.266221	30.2797	0.580558
Yelaphomte praderioi	Pterosauria	20.5699	0.283609	25.6646	0.658431
Dromomeron gregorii	Lagerpetidae (L-C)	30.972	0.831223	9.17836	3.03598
Ixalerpeton polesinensis	Lagerpetidae (L-C)	20.4223	1.2215	46.7908	2.08689
Kongonaphon kely	Lagerpetidae (L-C)	19.9219	1.304	53.4728	1.14111
Kongonaphon kely	Lagerpetidae (L-C)	19.9219	1.304	53.4728	1.14111
Lagerpetidae indet_Buriol	Lagerpetidae (L-C)	20.4223	1.2215	46.7908	2.08689
Lagerpeton chanarensis	Lagerpetidae (L-C)	19.3543	1.59459	37.9137	3.03208
PVSJ 883	Lagerpetidae (L-C)	18.0363	2.75911	35.7683	4.46508
Scleromochlus taylori	Lagerpetidae (L-C)	25.0194	0.11473	29.3977	0.340887
Venetoraptor gassenae	Lagerpetidae (L-C)	20.4223	1.2215	46.7908	2.08689
Dromomeron gigas	Lagerpetidae (N-R)	20.5599	0.266221	30.2797	0.580558
Dromomeron gigas	Lagerpetidae (N-R)	20.5699	0.283609	25.6646	0.658431
Dromomeron gregorii	Lagerpetidae (N-R)	33.564	1.06783	7.98979	3.30369
Dromomeron gregorii	Lagerpetidae (N-R)	33.564	1.06783	7.98979	3.30369
Dromomeron gregorii	Lagerpetidae (N-R)	30.7442	1.3639	5.40958	4.3598
Dromomeron gregorii	Lagerpetidae (N-R)	30.7442	1.3639	5.40958	4.3598
Dromomeron romeri	Lagerpetidae (N-R)	33.8765	1.21044	8.56371	3.76682
Dromomeron romeri	Lagerpetidae (N-R)	29.2724	0.32682	9.87732	1.23273
Dromomeron romeri	Lagerpetidae (N-R)	29.2724	0.32682	9.87732	1.23273
Dromomeron romeri	Lagerpetidae (N-R)	29.2724	0.32682	9.87732	1.23273
Dromomeron romeri	Lagerpetidae (N-R)	29.2724	0.32682	9.87732	1.23273
Dromomeron romeri	Lagerpetidae (N-R)	29.5163	0.722734	6.39114	2.74458
Dromomeron sp._DockumTX	Lagerpetidae (N-R)	30.9747	0.310569	6.40961	1.14495
Faxinalipterus minimus	Lagerpetidae (N-R)	24.2228	0.506107	42.5172	0.724564
Lagerpetidae indet_DockumNM	Lagerpetidae (N-R)	32.4903	0.508266	9.32372	1.79471
Lagerpetidae indet_ThunderstormRidge	Lagerpetidae (N-R)	29.6363	2.67027	4.50652	8.45489
Lagerpetidae indet_ZuniWell	Lagerpetidae (N-R)	29.0606	1.39391	5.42188	4.26015
