# Supplementary material for: Climate drivers and palaeobiogeography of lagerpetids and early pterosaurs
Source: Nat Ecol Evol. 2025 Jun 18;9(8):1359–72. doi: 10.1038/s41559-025-02767-8 (PMC12328205; doi:10.1038/s41559-025-02767-8)
Supplement: Supplementary file 6 — Pterosauromorph occurrences and associated PCA scores, and values for the climate variables of interest. [file 41559_2025_2767_MOESM6_ESM.xlsx]

## Sheet: Source Data FigED2
accepted_name	group	mat	map	wmmcmm	wetdrymon
Arcticodactylus cromptonellus	Pterosauria	7.42819	2.6517	34.1792	2.23986
Arcticodactylus cromptonellus	Pterosauria	9.78411	2.33342	37.6564	2.83259
Austriadactylus cristatus	Pterosauria	25.4813	2.08408	10.034	6.05978
Austriadactylus cristatus	Pterosauria	25.4813	2.08408	10.034	6.05978
Austriadraco dallavecchiai	Pterosauria	25.0525	1.9201	10.998	5.57089
Caelestiventus hanseni	Pterosauria	27.8259	0.203879	13.3034	0.821965
Caelestiventus hanseni	Pterosauria	29.3285	0.161467	13.6205	0.558878
Carniadactylus rosenfeldi	Pterosauria	25.7949	2.13097	9.69285	6.43844
Carniadactylus rosenfeldi	Pterosauria	25.7949	2.13097	9.69285	6.43844
Caviramus schesaplanensis	Pterosauria	23.9877	0.867183	14.0445	2.4348
Eudimorphodon ranzii	Pterosauria	25.6796	2.01389	10.3157	6.32821
MCSNB_8950	Pterosauria	24.4043	1.14333	14.2211	3.35522
Pachagnathus benitoi	Pterosauria	20.5599	0.266221	30.2797	0.580558
Pachagnathus benitoi	Pterosauria	20.5699	0.283609	25.6646	0.658431
Peteinosaurus zambelli	Pterosauria	26.126	2.02181	9.63264	6.31579
Preondactylus buffarinii	Pterosauria	25.9102	2.24806	9.07002	6.54868
Pterosauria indet_Kalgary	Pterosauria	34.611	0.267076	7.24813	0.936247
Pterosauria indet_OwlRock	Pterosauria	29.0606	1.39391	5.42188	4.26015
Raeticodactylus filisurensis	Pterosauria	24.095	0.825728	16.6405	2.18275
Seazzadactylus venieri	Pterosauria	25.9102	2.24806	9.07002	6.54868
Thunderstorm ridge pterosaur	Pterosauria	29.6363	2.67027	4.50652	8.45489
Yelaphomte praderioi	Pterosauria	20.5599	0.266221	30.2797	0.580558
Yelaphomte praderioi	Pterosauria	20.5699	0.283609	25.6646	0.658431
Dromomeron gigas	Lagerpetidae	20.5599	0.266221	30.2797	0.580558
Dromomeron gigas	Lagerpetidae	20.5699	0.283609	25.6646	0.658431
Dromomeron gregorii	Lagerpetidae	30.972	0.831223	9.17836	3.03598
Dromomeron gregorii	Lagerpetidae	33.564	1.06783	7.98979	3.30369
Dromomeron gregorii	Lagerpetidae	33.564	1.06783	7.98979	3.30369
Dromomeron gregorii	Lagerpetidae	30.7442	1.3639	5.40958	4.3598
Dromomeron gregorii	Lagerpetidae	30.7442	1.3639	5.40958	4.3598
Dromomeron romeri	Lagerpetidae	33.8765	1.21044	8.56371	3.76682
Dromomeron romeri	Lagerpetidae	29.2724	0.32682	9.87732	1.23273
Dromomeron romeri	Lagerpetidae	29.2724	0.32682	9.87732	1.23273
Dromomeron romeri	Lagerpetidae	29.2724	0.32682	9.87732	1.23273
Dromomeron romeri	Lagerpetidae	29.2724	0.32682	9.87732	1.23273
Dromomeron romeri	Lagerpetidae	29.5163	0.722734	6.39114	2.74458
Dromomeron sp._DockumTX	Lagerpetidae	30.9747	0.310569	6.40961	1.14495
Faxinalipterus minimus	Lagerpetidae	24.2228	0.506107	42.5172	0.724564
Ixalerpeton polesinensis	Lagerpetidae	20.4223	1.2215	46.7908	2.08689
Kongonaphon kely	Lagerpetidae	19.9219	1.304	53.4728	1.14111
Kongonaphon kely	Lagerpetidae	19.9219	1.304	53.4728	1.14111
Lagerpetidae indet_Buriol	Lagerpetidae	20.4223	1.2215	46.7908	2.08689
Lagerpetidae indet_DockumNM	Lagerpetidae	32.4903	0.508266	9.32372	1.79471
Lagerpetidae indet_ThunderstormRidge	Lagerpetidae	29.6363	2.67027	4.50652	8.45489
Lagerpetidae indet_ZuniWell	Lagerpetidae	29.0606	1.39391	5.42188	4.26015
Lagerpeton chanarensis	Lagerpetidae	19.3543	1.59459	37.9137	3.03208
PVSJ 883	Lagerpetidae	18.0363	2.75911	35.7683	4.46508
Scleromochlus taylori	Lagerpetidae	25.0194	0.11473	29.3977	0.340887
Venetoraptor gassenae	Lagerpetidae	20.4223	1.2215	46.7908	2.08689
